# Supplementary material for: Quantitative Analysis of the Effect of Fluorescent Labels on DNA Strand Displacement Reaction
Source: Micromachines (Basel). 2024 Nov 30;15(12):1466. doi: 10.3390/mi15121466 (PMC11676983; doi:10.3390/mi15121466)
Supplement: Supplementary file 1 [file micromachines-15-01466-s001.zip]

Archive with 1 entries (1 files):
- micromachines-3256967-supplementary.pdf
